# Supplementary material for: Plutonium in Manhattan Project workers: Using autopsy data to evaluate organ content and dose estimates based on urine bioassay with implications for radiation epidemiology
Source: PLoS One. 2021 Oct 26;16(10):e0259057. doi: 10.1371/journal.pone.0259057 (PMC8547658; doi:10.1371/journal.pone.0259057)
Supplement: S1 Appendix — (XLSX) [file pone.0259057.s001.xlsx]

## Sheet: README
Each sheet contains urine bioassay data used for each case
It contains day from the intake start, daily excretion rate, geometric standard deviation, and Real or <LOD

## Sheet: 0060
1-Day	2-Daily activity excretion (Bq/d)	3-Geometric SD	4-Data type	5-Data subset
49	0.11618	3	Real	U(E)
132	0.0167	3	<LOD	U(E)
305	0.17686	3	Real	U(E)
355	0.0167	3	<LOD	U(E)
395	0.0167	3	<LOD	U(E)
4728	0.0034151	1.6	Real	U(P)
9515	0.009065	1.6	Real	U(P)
10790	0.0052485	1.6	Real	U(P)
1 - Day after the employment start date
2 - Daily (24 h) plutonium urinary excretion reported by the worksite
3 - GSD = 3 indicates measurement made before 1949, GSD = 1.6 indicates measurement made after 1957
4 - Data type as used in IMBA
5 - Data subset: U(E) - early urine measurements, U(P) - post-exposure urine measurements, all measurements were used for U

## Sheet: 0193
1-Day	2-Daily activity excretion (Bq/d)	3-Geometric SD	4-Data type	5-Data subset
107	0.0167	3	<LOD	U(E)
246	0.10804	3	Real	U(E)
446	0.10804	3	Real	U(E)
525	0.035039	3	Real	U(P)
582	0.0999	3	Real	U(P)
1940	0.0074	2	<LOD	U(P)
2454	0.0074	2	<LOD	U(P)
2497	0.0074	2	<LOD	U(P)
2582	0.0074	2	<LOD	U(P)
2583	0.0074	2	<LOD	U(P)
2628	0.0074	2	<LOD	U(P)
2674	0.015281	2	Real	U(P)
2697	0.0074	2	<LOD	U(P)
2795	0.0074	2	<LOD	U(P)
2854	0.0074	2	<LOD	U(P)
2897	0.0074	2	<LOD	U(P)
2939	0.0074	2	<LOD	U(P)
3073	0.0074	2	<LOD	U(P)
3141	0.0074	2	<LOD	U(P)
3326	0.0074	2	<LOD	U(P)
3423	0.0074	2	<LOD	U(P)
3487	0.0074	2	<LOD	U(P)
3520	0.0074	2	<LOD	U(P)
3554	0.0074	2	<LOD	U(P)
3583	0.0074	2	<LOD	U(P)
3618	0.0074	2	<LOD	U(P)
3647	0.0074	2	<LOD	U(P)
3698	0.008325	2	Real	U(P)
3716	0.0074	2	<LOD	U(P)
3758	0.0074	2	<LOD	U(P)
3795	0.013764	2	Real	U(P)
3827	0.0074	2	<LOD	U(P)
3843	0.0074	2	<LOD	U(P)
3857	0.0074	2	<LOD	U(P)
3884	0.0074	2	<LOD	U(P)
3915	0.0074	2	<LOD	U(P)
3942	0.0074	2	<LOD	U(P)
3970	0.0074	2	<LOD	U(P)
4006	0.0074	2	<LOD	U(P)
4039	0.0074	2	<LOD	U(P)
4065	0.0074	2	<LOD	U(P)
4096	0.0074	2	<LOD	U(P)
4124	0.0074	2	<LOD	U(P)
4145	0.0074	2	<LOD	U(P)
4173	0.0074	2	<LOD	U(P)
4208	0.012284	2	Real	U(P)
4243	0.0074	2	<LOD	U(P)
4275	0.0074	2	<LOD	U(P)
4304	0.0074	2	<LOD	U(P)
4335	0.0074	2	<LOD	U(P)
4363	0.0074	2	<LOD	U(P)
4394	0.000555	1.6	<LOD	U(P)
4429	0.0030673	1.6	Real	U(P)
4459	0.0030155	1.6	Real	U(P)
4492	0.0036001	1.6	Real	U(P)
4528	0.0019832	1.6	Real	U(P)
4551	0.0025012	1.6	Real	U(P)
4583	0.0026011	1.6	Real	U(P)
4608	0.0025826	1.6	Real	U(P)
4609	0.007585	1.6	Real	U(P)
4610	0.000555	1.6	<LOD	U(P)
4646	0.005476	1.6	Real	U(P)
4677	0.004662	1.6	Real	U(P)
4710	0.0017982	1.6	Real	U(P)
4751	0.004588	1.6	Real	U(P)
4793	0.003885	1.6	Real	U(P)
4832	0.000555	1.6	<LOD	U(P)
4879	0.003737	1.6	Real	U(P)
4919	0.0036334	1.6	Real	U(P)
4954	0.005291	1.6	Real	U(P)
4998	0.0020017	1.6	Real	U(P)
5052	0.004403	1.6	Real	U(P)
5097	0.0024494	1.6	Real	U(P)
5136	0.005254	1.6	Real	U(P)
5150	0.00777	1.6	Real	U(P)
5165	0.0025012	1.6	Real	U(P)
5208	0.0035816	1.6	Real	U(P)
5251	0.0028675	1.6	Real	U(P)
5290	0.004218	1.6	Real	U(P)
5311	0.0029489	1.6	Real	U(P)
5364	0.0014985	1.6	Real	U(P)
5402	0.0031672	1.6	Real	U(P)
5444	0.0028342	1.6	Real	U(P)
5500	0.0023347	1.6	Real	U(P)
5537	0.003848	1.6	Real	U(P)
5581	0.0026677	1.6	Real	U(P)
5622	0.0023347	1.6	Real	U(P)
5669	0.000555	1.6	<LOD	U(P)
5714	0.0035002	1.6	Real	U(P)
5755	0.0035002	1.6	Real	U(P)
5796	0.000555	1.6	<LOD	U(P)
5858	0.0035002	1.6	Real	U(P)
5899	0.000555	1.6	<LOD	U(P)
5944	0.0023347	1.6	Real	U(P)
5990	0.0018315	1.6	Real	U(P)
6039	0.0011655	1.6	Real	U(P)
6089	0.0020017	1.6	Real	U(P)
6133	0.0028342	1.6	Real	U(P)
6182	0.0025012	1.6	Real	U(P)
6232	0.0031672	1.6	Real	U(P)
6280	0.001665	1.6	Real	U(P)
6321	0.0026677	1.6	Real	U(P)
6370	0.0028342	1.6	Real	U(P)
6403	0.000666	1.6	Real	U(P)
6449	0.000555	1.6	<LOD	U(P)
6496	0.0020017	1.6	Real	U(P)
6545	0.000666	1.6	Real	U(P)
6594	0.000555	1.6	<LOD	U(P)
6643	0.0033337	1.6	Real	U(P)
6687	0.0026677	1.6	Real	U(P)
6740	0.003996	1.6	Real	U(P)
6785	0.001665	1.6	Real	U(P)
6837	0.0011655	1.6	Real	U(P)
6896	0.004181	1.6	Real	U(P)
6949	0.0028342	1.6	Real	U(P)
6972	0.004662	1.6	Real	U(P)
7028	0.0033337	1.6	Real	U(P)
7082	0.003996	1.6	Real	U(P)
7124	0.000555	1.6	<LOD	U(P)
7180	0.003848	1.6	Real	U(P)
7204	0.001665	1.6	Real	U(P)
7236	0.0030007	1.6	Real	U(P)
7288	0.0020017	1.6	Real	U(P)
7327	0.0023347	1.6	Real	U(P)
7369	0.0031672	1.6	Real	U(P)
7414	0.0035002	1.6	Real	U(P)
7502	0.0023347	1.6	Real	U(P)
7593	0.0011655	1.6	Real	U(P)
7687	0.000555	1.6	<LOD	U(P)
7775	0.004514	1.6	Real	U(P)
8000	0.004514	1.6	Real	U(P)
8174	0.0033337	1.6	Real	U(P)
8366	0.0035002	1.6	Real	U(P)
8555	0.0035002	1.6	Real	U(P)
8734	0.00666	1.6	Real	U(P)
8926	0.000555	1.6	<LOD	U(P)
9108	0.005661	1.6	Real	U(P)
9290	0.008843	1.6	Real	U(P)
9444	0.0036667	1.6	Real	U(P)
9511	0.001665	1.6	Real	U(P)
9693	0.005772	1.6	Real	U(P)
9864	0.004366	1.6	Real	U(P)
9864	0.005106	1.6	Real	U(P)
9876	0.004514	1.6	Real	U(P)
10232	0.004773	1.6	Real	U(P)
10423	0.00407	1.6	Real	U(P)
10596	0.0032671	1.6	Real	U(P)
10750	0.0034336	1.6	Real	U(P)
10843	0.0014652	1.6	Real	U(P)
10928	0.00555	1.6	Real	U(P)
11018	0.005328	1.6	Real	U(P)
11114	0.004699	1.6	Real	U(P)
11202	0.0014504	1.6	Real	U(P)
11296	0.0033818	1.6	Real	U(P)
11391	0.003774	1.6	Real	U(P)
11485	0.003922	1.6	Real	U(P)
11570	0.0017834	1.6	Real	U(P)
11660	0.0016502	1.6	Real	U(P)
11754	0.001924	1.6	Real	U(P)
11846	0.002368	1.6	Real	U(P)
11940	0.003071	1.6	Real	U(P)
12244	0.002849	1.6	Real	U(P)
12335	0.002331	1.6	Real	U(P)
12392	0.000999	1.6	Real	U(P)
12488	0.003996	1.6	Real	U(P)
12574	0.002146	1.6	Real	U(P)
12676	0.001776	1.6	Real	U(P)
12761	0.001406	1.6	Real	U(P)
12859	0.003256	1.6	Real	U(P)
12943	0.004514	1.6	Real	U(P)
13034	0.001073	1.6	Real	U(P)
13151	0.002294	1.6	Real	U(P)
13213	0.001702	1.6	Real	U(P)
13309	0.002812	1.6	Real	U(P)
13391	0.004218	1.6	Real	U(P)
13487	0.002109	1.6	Real	U(P)
13524	0.002294	1.6	Real	U(P)
1 - Day after the employment start date
2 - Daily (24 h) plutonium urinary excretion reported by the worksite
3 - GSD = 3 indicates measurement made before 1949, GSD = 1.6 indicates measurement made after 1957
4 - Data type as used in IMBA
5 - Data subset: U(E) - early urine measurements, U(P) - post-exposure urine measurements, all measurements were used for U

## Sheet: 0255
1-Day	2-Daily activity excretion (Bq/d)	3-Geometric SD	4-Data type	5-Data subset
152	0.34484	3	Real	U(E)
208	0.04514	3	Real	U(E)
285	0.0167	3	<LOD	U(E)
362	0.0167	3	<LOD	U(P)
397	0.0167	3	<LOD	U(P)
467	0.04107	3	Real	U(P)
537	0.02886	3	Real	U(P)
718	0.0167	3	<LOD	U(P)
906	0.0167	3	<LOD	U(P)
1088	0.0167	3	<LOD	U(P)
1145	0.0167	3	<LOD	U(P)
1230	0.0167	3	<LOD	U(P)
1287	0.0167	3	<LOD	U(P)
1377	0.0167	3	<LOD	U(P)
1467	0.0167	3	<LOD	U(P)
1592	0.0167	3	<LOD	U(P)
1959	0.0074	2	<LOD	U(P)
2482	0.0074	2	<LOD	U(P)
2669	0.0074	2	<LOD	U(P)
2862	0.0074	2	<LOD	U(P)
3336	0.0074	2	<LOD	U(P)
3572	0.0074	2	<LOD	U(P)
3728	0.0074	2	<LOD	U(P)
4163	0.0074	2	<LOD	U(P)
4512	0.00148	1.6	Real	U(P)
4882	0.000555	1.6	<LOD	U(P)
5266	0.00148	1.6	Real	U(P)
5402	0.000555	1.6	<LOD	U(P)
5778	0.000555	1.6	<LOD	U(P)
6152	0.000555	1.6	<LOD	U(P)
6516	0.000555	1.6	<LOD	U(P)
6878	0.00296	1.6	Real	U(P)
6999	0.00148	1.6	Real	U(P)
7293	0.0037	1.6	Real	U(P)
7488	0.000555	1.6	<LOD	U(P)
7677	0.00259	1.6	Real	U(P)
7839	0.000555	1.6	<LOD	U(P)
8010	0.00074	1.6	Real	U(P)
8189	0.000555	1.6	<LOD	U(P)
8375	0.000555	1.6	<LOD	U(P)
8560	0.000555	1.6	<LOD	U(P)
8734	0.00074	1.6	Real	U(P)
9413	0.00185	1.6	Real	U(P)
9763	0.00209667	1.6	Real	U(P)
10734	0.000986667	1.6	Real	U(P)
11015	0.00111	1.6	Real	U(P)
11198	0.000555	1.6	<LOD	U(P)
11381	0.00185	1.6	Real	U(P)
11567	0.000555	1.6	<LOD	U(P)
11751	0.00111	1.6	Real	U(P)
12115	0.000555	1.6	<LOD	U(P)
12298	0.00111	1.6	Real	U(P)
12492	0.000555	1.6	<LOD	U(P)
12874	0.00148	1.6	Real	U(P)
13064	0.00259	1.6	Real	U(P)
13343	0.00185	1.6	Real	U(P)
15139	0.00296	1.6	Real	U(P)
1 - Day after the employment start date
2 - Daily (24 h) plutonium urinary excretion reported by the worksite
3 - GSD = 3 indicates measurement made before 1949, GSD = 1.6 indicates measurement made after 1957
4 - Data type as used in IMBA
5 - Data subset: U(E) - early urine measurements, U(P) - post-exposure urine measurements, all measurements were used for U

## Sheet: 0631
1-Day	2-Daily activity excretion (Bq/d)	3-Geometric SD	4-Data type	5-Data subset
54	0.06327	3	Real	U(E)
115	0.14023	3	Real	U(E)
259	0.08362	3	Real	U(E)
329	0.0167	3	<LOD	U(E)
381	0.16058	3	Real	U(E)
4615	0.0035816	1.6	Real	U(P)
9493	0.00592	1.6	Real	U(P)
10645	0.0034669	1.6	Real	U(P)
11451	0.001665	1.6	Real	U(P)
13266	0.003515	1.6	Real	U(P)
15086	0.003108	1.6	Real	U(P)
16915	0.001517	1.6	Real	U(P)
19014	0.00156754	1.6	Real	U(P)
19015	0.0017807	1.6	Real	U(P)
19016	0.00122271	1.6	Real	U(P)
20869	0.00224915	1.6	Real	U(P)
1 - Day after the employment start date
2 - Daily (24 h) plutonium urinary excretion reported by the worksite
3 - GSD = 3 indicates measurement made before 1949, GSD = 1.6 indicates measurement made after 1957
4 - Data type as used in IMBA
5 - Data subset: U(E) - early urine measurements, U(P) - post-exposure urine measurements, all measurements were used for U

## Sheet: 0634
1-Day	2-Daily activity excretion (Bq/d)	3-Geometric SD	4-Data type	5-Data subset
22	0.07548	3	Real	U(E)
77	0.10804	3	Real	U(E)
245	0.09583	3	Real	U(E)
279	0.0167	3	<LOD	U(E)
4452	0.0007178	1.6	Real	U(P)
5264	0.0008843	1.6	Real	U(P)
9442	0.0074333	1.6	Real	U(P)
10535	0.0030007	1.6	Real	U(P)
11403	0.005661	1.6	Real	U(P)
13214	0.00333	1.6	Real	U(P)
15035	0.002146	1.6	Real	U(P)
16863	0.007659	1.6	Real	U(P)
18912	0.00461195	1.6	Real	U(P)
18913	0.00250191	1.6	Real	U(P)
1 - Day after the employment start date
2 - Daily (24 h) plutonium urinary excretion reported by the worksite
3 - GSD = 3 indicates measurement made before 1949, GSD = 1.6 indicates measurement made after 1957
4 - Data type as used in IMBA
5 - Data subset: U(E) - early urine measurements, U(P) - post-exposure urine measurements, all measurements were used for U

## Sheet: 0635
1-Day	2-Daily activity excretion (Bq/d)	3-Geometric SD	4-Data type	5-Data subset
31	0.19314	3	Real	U(E)
64	0.31857	3	Real	U(E)
94	0.5735	3	Real	U(E)
113	0.5217	3	Real	U(E)
216	0.24975	3	Real	U(E)
330	0.12025	3	Real	U(E)
405	0.20128	3	Real	U(E)
9477	0.025493	1.6	Real	U(P)
10578	0.017205	1.6	Real	U(P)
11432	0.025826	1.6	Real	U(P)
13244	0.0101565	1.6	Real	U(P)
15071	0.022903	1.6	Real	U(P)
16900	0.032412	1.6	Real	U(P)
18999	0.0292497	1.6	Real	U(P)
1 - Day after the employment start date
2 - Daily (24 h) plutonium urinary excretion reported by the worksite
3 - GSD = 3 indicates measurement made before 1949, GSD = 1.6 indicates measurement made after 1957
4 - Data type as used in IMBA
5 - Data subset: U(E) - early urine measurements, U(P) - post-exposure urine measurements, all measurements were used for U

## Sheet: 0680
1-Day	2-Daily activity excretion (Bq/d)	3-Geometric SD	4-Data type	5-Data subset
407	0.12802	3	Real	U(E)
439	0.18907	3	Real	U(E)
460	0.28194	3	Real	U(E)
486	0.32264	3	Real	U(E)
511	0.3145	3	Real	U(E)
551	0.3145	3	Real	U(E)
658	0.4699	3	Real	U(P)
724	0.12432	3	Real	U(P)
779	0.13209	3	Real	U(P)
4912	0.017168	1.6	Real	U(P)
9922	0.0176675	1.6	Real	U(P)
10141	0.043105	1.6	Real	U(P)
10293	0.0307655	1.6	Real	U(P)
11007	0.03145	1.6	Real	U(P)
11787	0.0320605	1.6	Real	U(P)
13689	0.05957	1.6	Real	U(P)
13896	0.0408233	1.6	Real	U(P)
15515	0.04995	1.6	Real	U(P)
17345	0.031487	1.6	Real	U(P)
1 - Day after the employment start date
2 - Daily (24 h) plutonium urinary excretion reported by the worksite
3 - GSD = 3 indicates measurement made before 1949, GSD = 1.6 indicates measurement made after 1957
4 - Data type as used in IMBA
5 - Data subset: U(E) - early urine measurements, U(P) - post-exposure urine measurements, all measurements were used for U

## Sheet: 0719
1-Day	2-Daily activity excretion (Bq/d)	3-Geometric SD	4-Data type	5-Data subset
23	0.29822	3	Real	U(E)
64	0.04736	3	Real	U(E)
98	0.12432	3	Real	U(E)
255	0.0592	3	Real	U(E)
9478	0.019573	1.6	Real	U(P)
10674	0.008806	1.6	Real	U(P)
11438	0.005994	1.6	Real	U(P)
13245	0.006253	1.6	Real	U(P)
15073	0.003996	1.6	Real	U(P)
16901	0.002775	1.6	Real	U(P)
19090	0.00782977	1.6	Real	U(P)
1 - Day after the employment start date
2 - Daily (24 h) plutonium urinary excretion reported by the worksite
3 - GSD = 3 indicates measurement made before 1949, GSD = 1.6 indicates measurement made after 1957
4 - Data type as used in IMBA
5 - Data subset: U(E) - early urine measurements, U(P) - post-exposure urine measurements, all measurements were used for U

## Sheet: 0745
1-Day	2-Daily activity excretion (Bq/d)	3-Geometric SD	4-Data type	5-Data subset
860	0.18093	3	Real	U(E)
881	0.20128	3	Real	U(E)
916	0.07955	3	Real	U(E)
973	0.10397	3	Real	U(E)
1017	0.035039	3	Real	U(P)
1114	0.0167	3	<LOD	U(P)
1170	0.0592	3	Real	U(P)
1225	0.022903	3	Real	U(P)
1267	0.04736	3	Real	U(P)
1325	0.06734	3	Real	U(P)
1377	0.018833	3	Real	U(P)
1458	0.08362	3	Real	U(P)
1673	0.0167	3	<LOD	U(P)
5033	0.011544	1.6	Real	U(P)
12054	0.003996	1.6	Real	U(P)
13727	0.003129	1.6	Real	U(P)
15547	0.005328	1.6	Real	U(P)
17376	0.004625	1.6	Real	U(P)
19474	0.0041847	1.6	Real	U(P)
1 - Day after the employment start date
2 - Daily (24 h) plutonium urinary excretion reported by the worksite
3 - GSD = 3 indicates measurement made before 1949, GSD = 1.6 indicates measurement made after 1957
4 - Data type as used in IMBA
5 - Data subset: U(E) - early urine measurements, U(P) - post-exposure urine measurements, all measurements were used for U

[truncated: 2 more sheets: 0769, 0778]
