# Supplementary material for: Plutonium in Manhattan Project workers: Using autopsy data to evaluate organ content and dose estimates based on urine bioassay with implications for radiation epidemiology
Source: PLoS One. 2021 Oct 26;16(10):e0259057. doi: 10.1371/journal.pone.0259057 (PMC8547658; doi:10.1371/journal.pone.0259057)
Supplement: S2 Appendix — (XLSX) [file pone.0259057.s002.xlsx]

## Sheet: README
Analyzed bone samples used for studied partial body cases
Bone sample, sample weight, measured activity, standard deviation, activity concetration and standard deviation

## Sheet: 0060
		Sample activity, Bq		Activity concentration, Bq kg-1 wet
	Sample	239+240Pu		239+240Pu
Sample	W (g)	Value	SD	Value	SD
Skull (not used for average concentration)	115	2.66063	0.186158	23.1359	69.9674
Vertebrae	515	3.71822	0.0836667	7.21985	22.5018
Long bone	157	0.823233	0.0189976	5.24352	23.0768
Rib	85	0.714467	0.0160864	8.40549	22.5153
Sternum	182	1.2706	0.0320667	6.98132	25.2374

## Sheet: 0255
		Sample activity, Bq		Activity concentration, Bq kg-1 wet
	Sample	239+240Pu		239+240Pu
Sample	W (g)	Value	SD	Value	SD
Patella	29.2	0.124733	0.0211189	4.27169	169.313
Vertebral body	52.1	0.227767	0.00819333	4.37172	35.9725
Ribs	54.6	0.0987667	0.00443	1.80891	44.8532
Sternum	167.2	0.3948	0.0153467	2.36124	38.872
Clavicle Sternal End	17.3	0.0437667	0.00349333	2.52987	79.8172
Clavicle Shaft	14.9	0.0150667	0.00243	1.01119	161.283
Clavicle Acromial End	15.2	0.0698333	0.00559333	4.5943	80.0955

## Sheet: 0631
		Sample activity, Bq		Activity concentration, Bq kg-1 wet
	Sample	239+240Pu		239+240Pu
Sample	W (g)	Value	SD	Value	SD
Thoracic 7 - Arch	14.12	0.32281	0.0140601	22.8619	0.995755
Thoracic 7 - Body	23.1	0.298374	0.0123231	12.9166	0.533467
Rib 7 R	41.99	0.794195	0.0317816	18.9139	0.756885
Sternal Body	40.33	0.485311	0.0179834	12.0335	0.445907
Femur Mid Shaft R	109.94	1.35681	0.0568139	12.3413	0.516772
Femur Distal End R	185.45	1.93854	0.0727429	10.4531	0.392251
Patella R	30.07	0.365722	0.0143504	12.1624	0.477232

## Sheet: 0634
		Sample activity, Bq		Activity concentration, Bq kg-1 wet
	Sample	239+240Pu		239+240Pu
Sample	W (g)	Value	SD	Value	SD
Parietal 1 R	76.34	2.34605	0.0801576	30.7316	1.05001
Thoracic 7 - Arch	15.88	0.427675	0.0139888	26.9317	0.880906
Thoracic 7 - Body	25.22	0.550181	0.0182243	21.8153	0.722614
Rib 7 R	58.94	0.777219	0.0266289	13.1866	0.451796
Sternal Body	60.43	0.870717	0.0278928	14.4087	0.461572
Femur Mid Shaft R	147.95	2.66763	0.10183	18.0306	0.688273
Femur Distal End R	222.24	3.94487	0.131788	17.7505	0.592997
Patella R	36.75	0.871981	0.0304104	23.7274	0.827493
Thumbs L and R	14.57	0.274241	0.00693845	18.8223	0.476215

## Sheet: 0719
		Sample activity, Bq		Activity concentration, Bq kg-1 wet
	Sample	239+240Pu		239+240Pu
Sample	W (g)	Value	SD	Value	SD
Ribs	NA	NA	NA	23.1186	0.633299
Clavicle Sternal End	8.09	0.114369	0.00728247	14.1371	0.900181
Clavicle Shaft	21.37	0.404396	0.0125442	18.9236	0.586999
Clavicle Acromial End	9.2	0.146905	0.00703514	15.9679	0.764689
Patellae	68.4	1.53142	0.0259259	22.3892	0.379033

## Sheet: 0745
		Sample activity, Bq		Activity concentration, Bq kg-1 wet
	Sample	239+240Pu		239+240Pu
Sample	W (g)	Value	SD	Value	SD
Humerus Proximal End	109.4	2.23984	0.0919905	20.4738	0.840863
Humerus Proximal Shaft	71.46	1.70346	0.0646888	23.838	0.905244
Humerus Distal Shaft	67.94	2.07879	0.0550299	30.5974	0.809978
Humerus Distal End	53.47	1.63111	0.058354	30.5051	1.09134
Radius Proximal End	11.5	0.361354	0.0142231	31.4221	1.23679
Radius Proximal Shaft	27.7	0.63483	0.0234553	22.918	0.846762
Radius Distal Shaft	25.4	0.456905	0.0166407	17.9884	0.655147
Radius Distal End	18.3	0.369738	0.0132232	20.2042	0.72258
Ulna Proximal End	36.5	1.02703	0.0255822	28.1377	0.700882
Ulna Proximal Shaft	29.6	0.740506	0.0311705	25.0171	1.05306
Ulna Distal Shaft	25.3	0.558702	0.0208749	22.0831	0.825094
Ulna Distal End	8.3	0.130684	0.00544999	15.745	0.656626
Hand and Wrist	195.6	3.58472	0.130759	18.3268	0.668504
Femur Proximal End	226	6.54514	0.25142	28.9608	1.11248
Femur Proximal Shaft	145.2	4.24985	0.159375	29.2689	1.09762
Femur Mid Shaft	117.3	4.1313	0.165683	35.22	1.41247
Femur Distal Shaft	100.7	1.97806	0.0731779	19.6431	0.726692
Femur Distal End	231.7	5.36666	0.194612	23.1621	0.83993
Patella	45.08	0.788957	0.0276122	17.5013	0.612517
Tibia Proximal End	178.2	3.67514	0.126847	20.6237	0.711826
Tibia Proximal Shaft	149.9	3.27527	0.117841	21.8497	0.786133
Tibia Distal Shaft	110.08	2.56872	0.0969639	23.335	0.88085
Tibia Distal End	82.5	1.51978	0.0385075	18.4216	0.466757
Fibula Proximal End	18.1	0.373703	0.0139965	20.6466	0.773286
Fibula Proximal Shaft	32.3	0.519998	0.0205514	16.099	0.636268
Fibula Distal Shaft	31.7	0.745282	0.0273906	23.5105	0.864056
Fibula Distal End	20.5	0.332032	0.0121132	16.1967	0.59089
Foot and Ankle	451.7	10.341	0.463758	22.8935	1.0267

## Sheet: 0778
		Sample activity, Bq		Activity concentration, Bq kg-1 wet
	Sample	239+240Pu		239+240Pu
Sample	W (g)	Value	SD	Value	SD
Vertebral body	96.71	8.45733	0.2968	87.4505	3.06897
Sternum	224.93	7.81312	0.244331	34.7358	1.08625
Patella	35.07	4.4007	0.148674	125.483	4.23936
Ribs (5 or 7)	85.03	7.22528	0.168115	84.9733	1.97712
